# Supplementary material for: An ‘activator-repressor’ loop controls the anthocyanin biosynthesis in red-skinned pear
Source: Mol Hortic. 2024 Jul 1;4:26. doi: 10.1186/s43897-024-00102-6 (PMC11215833; doi:10.1186/s43897-024-00102-6)
Supplement: Supplementary file 4 — Additional file 4: Table S1 primer sequences used in this study. [file 43897_2024_102_MOESM4_ESM.xlsx]

## Sheet: Sheet1
Supplemental Table S1
primer list
Abbreviation	Destination vector	Forward (5' to 3')	Reverse (5' to 3')	Function
PyMYB107	pSAK277	actagtggatccaaagaattcATGAGGAAACCCTGCTGCG	agaagtactctcgagaagcttTCACAAAGGAGCAGTTATTGTGAGG	Overexpression assay
PyMYB107#EARm	pSAK277	actagtggatccaaagaattcATGAAGATTCAGTGTGATGTGTGCG	agaagtactctcgagaagcttTCACAAAGGAGCAGTTATTGTGTGGG
PyMYB107#R3m	pSAK277	actagtggatccaaagaattcATGAAGATTCAGTGTGATGTGTGCG	agaagtactctcgagaagcttTCACAAAGGAGCAGTTATTGTGAGG
PyMYB107#Dm	pSAK277	actagtggatccaaagaattcATGCAAGAGCAGGCGACG	agaagtactctcgagaagcttTCACAAAGGAGCAGTTATTGTGTGGG
PyMYB10	pSAK277	actagtggatccaaagaattcATGGAGGGATATAACGTTAACTTGAG	agaagtactctcgagaagcttCTATTCTTCTTTTGAATGATTCCAAAG
PyMYB114	pSAK277	actagtggatccaaagaattcATGAGGAAGGGTGCCTGG	agaagtactctcgagaagcttCTAAATCTTAGTTATCTCTTCTTC
PybHLH3	pSAK277	actagtggatccaaagaattcATGGCTGCACCGCCGCCA	agaagtactctcgagaagcttTTAAGAGTCAGATTGGGGTATAATTTG
PyMYB107	TRV2	agaaggcctccatggggatccGTGAAAAACTATTGGAACTCTCATTTG	gagacgcgtgagctcggtaccCAAAGGAGCAGTTATTGTGAGG	gene silencing assay
proDFR	pGreenⅡ-0800	gtcgacggtatcgataagcttAAATTTCCTAAAAAATATACTCGTGT	cgctctagaactagtggatccCTTATAAAATATTTATAGTGGGGGGC	Dual luciferase assay
proUFGT	pGreenⅡ-0800	gtcgacggtatcgataagcttTACAAATATTCAGAGCATATATATCAATAGTAGTG	cgctctagaactagtggatccTGACTGACGGTTGCTATAGGTATTAA
proMYB107	pGreenⅡ-0800	gtcgacggtatcgataagcttGATCTGAATCGTCTATATTTCAGTACATTC	cgctctagaactagtggatccGACACATTGTAATATTAGTGTTTGACAATTA
PyMYB107	pCAMBIA1301	gagaacacgggggactctagaATGAGGAAACCCTGCTGCG	agaagtactctcgagaagcttATCCGCATTTGCACTACC
PyMYB107#EARm	pCAMBIA1301	gagaacacgggggactctagaATGAGGAAACCCTGCTGCG	gcccttgctcaccatggatccCAAAGGAGCAGTTATTGTGTGGG	pear calli transformation and subcellular locolization
PyMYB107#R3m	pCAMBIA1301	gagaacacgggggactctagaATGAGGAAACCCTGCTGCG	gcccttgctcaccatggatccCAAAGGAGCAGTTATTGTGTGGG
PyMYB107#Dm	pCAMBIA1301	gagaacacgggggactctagaATGAGGAAACCCTGCTGCG	agaagtactctcgagaagcttCAAAGGAGCAGTTATTGTGAGG
PyMYB107	pGBKT7	atggccatggaggccgaattcATGAGGAAACCCTGCTGCG	agaagtactctcgagaagcttCAAAGGAGCAGTTATTGTGAGG	Yeast two-hybrid assay
PyMYB107#EARm	pGBKT7	atggccatggaggccgaattcATGAGGAAACCCTGCTGCG	ccgctgcaggtcgacggatccTCACAAAGGAGCAGTTATTGTGTGGG
PyMYB107#R3m	pGBKT7	atggccatggaggccgaattcATGAGGAAACCCTGCTGCG	ccgctgcaggtcgacggatccTCACAAAGGAGCAGTTATTGTGAGG
PyMYB107#Dm	pGBKT7	atggccatggaggccgaattcATGAGGAAACCCTGCTGCG	ccgctgcaggtcgacggatccTCACAAAGGAGCAGTTATTGTGTGGG
PybHLH3	pGADT7	gccatggaggccagtgaattcATGGCTGCACCGCCGCCA	cagctcgagctcgatggatccTTAAGAGTCAGATTGGGGTATAATTTG
PyMYB107-Cluc	Cluc	gcgtcccggggcggtaccATGAGGAAACCCTGCTGCG	agtccatttgttggatccATCCGCATTTGCACTACC	Firefly luciferase complementation assay
PybHLH3-Nluc	Nluc	ctcggtacccggggatccATGAAGATTCAGTGTGATGTGT	gtacgagatctggtcgacAGAGTCAGATTGGGGTATAATTTG
proANS	pLACzi	agcacatgcctcgaggtcgacAGGGCTTTCTTTTATCATGATCTAAGA	cttgaattcgagctcggtaccTTTTGGAGCTGGCTTTCGAC	Yeast one-hybrid assay
proUFGT	pLACzi	agcacatgcctcgaggtcgacACAAATATTCAGAGCATATATATCAATAGTAGT	cttgaattcgagctcggtaccTACAACTTACAATGCTAATAAGAAAAGAAGT
PyMYB107	pB42AD	gattatgcctctcccgaattcATGAGGAAACCCTGCTGCG	agaagtccaaagcttctcgagTCACAAAGGAGCAGTTATTGTG
PyMYB107		GGGAGATTGCCAGGACGTA	TGCAGTACTGCAGACAGTTTGT	RT-qPCR
PyActin		TGAGACATTCAACACCCCGGCTAT	GATGGCATGTGGGAGGGCATA
PyCHSA		TCTTGTTGTGTGCTCTGAGATCACC	GATAGTTTGGGCCGCAGACACCAGC
PyCHI		AGATCAAAACTTCCCACCGGGC	CAGCTTCAGGCACGGATGCA
PyF3H		GCTGTCCATAGCCACATTCCAGAA	CATCTCGGTGTAGGTGATTGGCG
PyDFR		TGGTATCATCAAGCAGGGCCAGTAT	CGTGTGACGAACAAATGTAGCGG
PyANS		AGGGGCATGGTGAACAAGGAAA	AGTTCGTGGTGGGAACATTGCC
PyUFGT		CCTTCCCTTTTGCCACTCA	CAGCCACATCGTACACCCTTA
PyMYB10		GACCAATGTGATAAGACCTCAGCC	CCGTTCTTTGTTGACGACGAC
PyMYB114		GCCACATCCGTCATAAGACCTC	GCCACTCATGTGTAACCCTTC
PybHLH3		TTGTGGAGGGAAGTGGCGGT	AGCTCCCTAAGTGTTTGCATCAC
PyTTG1		AGGCACCAGTCCAGCGTCAAC	GGACCACTGCAGCTGCTCGAT
SlActin		CAAGTTATTACCATTGGTGCT	TGCAGCTTCCATACCAATCAT
SlCHS1		ATAGCGAAGGCGCTATTGAC	CGAGATAAGCCCAGGAACAT
SlCHI		TTCCAGAGTGAAACCTTCCC	TCCCAACACAAGGAACTGAA
SlF3H		ACTGGCCAAGGAAGAGAAGA	ATTACGCGCATAGCTTGTTG
SlDFR		TAACGCTGTGGAAAGCTGAC	ATGGGTGTAGCCACATGAAA
SlANS		AGAGAAGGAAGTTGGAGGCA	GACGCCAAGTGCTAGTTCTG
SlUFGT		CCAATGCCATCTATGCTGCAC	GCCATTCGATACATCCACTTCAATC
